# Supplementary material for: Research priorities for nutrition of school-aged children and adolescents in low- and middle-income countries
Source: PLoS One. 2023 Jan 20;18(1):e0280510. doi: 10.1371/journal.pone.0280510 (PMC9858330; doi:10.1371/journal.pone.0280510)
Supplement: S1 Table — (XLSX) [file pone.0280510.s001.xlsx]

## Sheet: Sheet1
ALL
Rank	Question	No respondents	Answerability	Effectiveness	Deliverability	Equity	Mean RPS	Mean AEA
1	Development: How should antenatal and postnatal care interventions be adapted to effectively and cost-effectively support the specific health and nutritional needs of pregnant adolescents?	90	90.3409	93.8889	93.2584	93.75	92.8096	85.9032
2	What strategies are effective for delivering interventions in schools to improve quality of diets and nutritional outcomes of SAC and adolescents?	88	94.8864	95.4545	96.0227	80.6818	91.7614	86.3636
3	What strategies are effective at involving SAC and adolescents in defining their own context-specific solutions to nutrition problems, and does their involvement result in more effective interventions? For in-school adolescent	88	94.3182	93.1818	88.764	89.2045	91.3671	85.0006
4	What are effective, context-specific, behaviour change communication strategies to improve diets and nutritional status of SAC and adolescents? For in-school adolescent	88	89.8876	87.5	94.3182	84.6591	89.0912	82.4279
5	What improvements can be made to local food systems to support access to healthy diets in schools?	100	91.4141	92.5	87.5	84.0206	88.8587	81.0266
6	Does sex and/or gender impact the response to nutrition interventions (e.g. obesity prevention interventions), and how can interventions be better tailored to girls and boys?	97	91.7526	90.1042	85.9375	87.6289	88.8558	79.521
7	What are the optimal delivery platforms (health, education, social protection, media/technology etc.) for effective uptake of nutrition interventions for SAC and adolescents, taking into account scale, sustainability and youth engagement? For in-school adolescents	89	90.4494	90.4494	89.7727	84.3023	88.7435	79.2081
8	What are the optimal delivery platforms for reaching the sub-groups of SAC and adolescents identified as highest priority? For in-school adolescents	89	89.3258	88.8889	87.6404	86.5169	88.093	79.2665
9	What is the impact of peer education programmes on nutrition of adolescents and SAC in different contexts?	97	91.7526	87.8788	88.9474	80.4124	87.2478	77.3258
10	What combined package of existing interventions is effective at addressing malnutrition in SAC and adolescents?	96	85.7143	92.1875	88.9474	81.25	87.0248	75.8619
11	Description: What risk factors (biological, social, environmental etc.) impact the nutritional status of pregnant adolescents, including those in humanitarian contexts?	97	90.7216	88.0208	82.2917	86.4583	86.8731	76.3424
12	Delivery: What is the most acceptable and effective strategy in implementing daily multiple micronutrient supplementation for pregnant adolescents?	95	87.8947	89.4737	85.1064	82.6316	86.2766	76.2486
13	What is the feasibility, effectiveness and cost-effectiveness of interventions in the school food-environment on multiple forms of malnutrition, such as working with food vendors surrounding schools, applying limitations on marketing around schools, and increased access to healthy snacks?	98	85.7143	89.2857	88.3838	81.1224	86.1266	75.3118
14	What standard indicators should be used to assess impact of nutrition interventions on school achievement, productivity, and wellbeing (e.g., mental, social, spiritual health) in SAC and adolescents?	100	88.5	87.6238	85	81.5	85.6559	74.0594
15	What is the effectiveness of coupling food production and the promotion of nutritious food consumption interventions at school/household/community level on nutrition outcomes in SAC and adolescents?	97	86.7347	88.7755	82.9897	81.6327	85.0331	74.4109
16	What is the most acceptable and effective strategy for implementing the WHO guideline of weekly iron-folic acid supplementation, including adherence, optimal dose and duration, depending on baseline anaemia prevalence? For in-school adolescents	89	85.5556	85.3933	86.9318	81.4607	84.8353	75.0049
17	Description: What are the benefits of delaying early pregnancy on nutrition outcomes for adolescent girls?	93	89.8936	84.2105	80.6452	83.871	84.6551	75.4532
18	What are the optimal delivery platforms (health, education, social protection, media/technology etc.) for effective uptake of nutrition interventions for SAC and adolescents, taking into account scale, sustainability and youth engagement? - for out-of-school adolescents	90	83.3333	86.1111	84.6591	82.9545	84.2645	70.7702
19	What is the optimal nutritional quality, quantity, and timing of school-meals for improving nutritional outcomes cost-effectively, in different contexts?	98	85.2041	87.8788	84.6939	79.0816	84.2146	73.2684
20	What are the determinants (immediate and underlying) of undernutrition, overweight/obesity and micronutrient deficiencies in SAC and adolescents, disaggregated by sex, context, in vs. out-of-school adolescents, and ‘stable’ vs. displaced populations*? (*includes internally displaced and refugee populations)	88	84.0659	85.8696	80.9783	85.4839	84.0994	73.631
21	Development: Are standard interventions that have been shown to be effective and cost-effective in all pregnant /post-natal women, equally effective and cost-effective in pregnant adolescents?	97	83.5052	85.2632	83.6842	83.6842	84.0342	72.7618
22	What strategies are effective at involving SAC and adolescents in defining their own context-specific solutions to nutrition problems, and does their involvement result in more effective interventions? For out-of-school adolescents	92	84.4086	85.8696	79.8913	85.8696	84.0098	71.0028
23	What risk factors (biological, social, environmental etc.) impact the nutritional status of SAC and adolescents, including those in humanitarian contexts?	93	86.0215	84.4086	80.9783	84.2391	83.9119	71.3388
24	What are effective, context-specific, behaviour change communication strategies to improve diets and nutritional status of SAC and adolescents? For out-of-school adolescents	88	84.8315	82.0225	86.1111	82.3864	83.8379	71.6148
25	What is the effectiveness of integrating nutrition programs with sexual and reproductive health interventions (such as those aimed at delaying pregnancies or preventing HIV) on nutrition outcomes?	95	83.3333	85.9375	83.8542	82.1053	83.8076	72.574
26	What is the cost-effectiveness of micronutrient supplementation for nutritionally at-risk SAC and adolescent girls and boys? For in-school adolescents	85	85.2273	86.9318	84.8315	76.7045	83.4238	71.9516
27	Description: What are the quality of diets consumed by pregnant adolescent girls globally disaggregated by context?	91	87.5	83.6842	79.6875	82.4742	83.3365	73.181
28	What is the prevalence of malnutrition (anthropometric indicators - thinness, overweight/obesity, and stunting) for SAC and adolescents by country, and disaggregated by sub-groups, including boys, out-of-school adolescents, and displaced* populations? (*includes internally displaced and refugee populations)	94	91.3043	82.4468	80.3191	78.9474	83.2544	73.1527
29	What is the impact of computer/internet/TV -based education programmes on nutrition of adolescents and SAC in different contexts	98	88.2653	81.8182	86.2245	71.9388	82.0617	70.7457
30	Description: What is the prevalence of all micronutrient deficiencies in pregnant adolescent girls (e.g. Vitamin A, iron, iodine, folate, B12, zinc, calcium, vitamin D), by country?	95	80	83.3333	79.1667	83.6842	81.5461	71.2034
31	Is a multiple-micronutrient supplement (MMS) specifically tailored for the nutritional needs of SAC and adolescents needed? What should it contain? And how should it be delivered?	96	78.7879	84.3434	81.4433	75.5102	80.0212	67.1701
32	What are the optimal delivery platforms for reaching the sub-groups of SAC and adolescents identified as highest priority? For out-of-school adolescents	90	78.8889	80.5556	78.3333	82.2222	80	66.6667
33	What are the determinants and drivers of food choices among SAC and adolescents (e.g. influences of family members, marketing practices, food environments), by context and sub-groups?	91	83.1522	79.3478	77.1739	79.3478	79.7554	66.3043
34	What are effective delivery models and barriers constraining impact of cash and voucher transfer programmes on nutrition outcomes of SAC and adolescents? For in-school adolescents	88	81.8182	78.0899	80.1136	78.4091	79.6077	68.5617
35	Description: How should we define malnutrition (thinness, overweight/obesity, and short stature) for pregnant adolescent girls and what it are the prevalence rates in different contexts?	97	85.7143	77.8351	76.8041	77.551	79.4761	67.1707
36	What are the risks and benefits of blanket food supplementation for SAC and adolescents in different nutritional contexts, such as areas with a high prevalence of thinness?	97	83.1633	80.4124	76.8041	76.2887	79.1671	64.2436
37	Description: What are the relationships between early pregnancy and the following; short stature, anaemia, and non-communicable diseases risk (overweight, diabetes, and hypertension) in adolescents?	97	84.8958	76.2887	77.6042	76.8421	78.9077	65.6256
38	What are the quality of diets consumed by SAC and adolescents globally, disaggregated by sex, context, out-of-school adolescents, and displaced populations*? (*includes internally displaced and refugee populations)	90	81.5217	79.1209	73.0769	81.5217	78.8103	64.4559
39	What is the most acceptable and effective strategy for implementing the WHO guideline of weekly iron-folic acid supplementation, including adherence, optimal dose and duration, depending on baseline anaemia prevalence? For out-of-school adolescents	88	75.2809	79.2135	79.1209	80	78.4038	64.0614
40	What is the cost-effectiveness of micronutrient supplementation for nutritionally at-risk SAC and adolescent girls and boys? For out-of-school adolescents	88	80.6818	81.1765	76.9663	74.4318	78.3141	62.6151
41	What is the impact of nutritional supplementation interventions (micro- and macro-nutrients) for SAC and adolescents on growth and development of various physiological systems (e.g. musculoskeletal, endocrine, immune systems etc.) which ultimately affect long-term health and wellbeing?	90	76.1111	83.8889	76.4045	75.5682	77.9932	66.3585
42	What is the impact of diets high in salt, sugar and processed foods on the micronutrient status of SAC and adolescents?	90	81.3187	80.7692	74.1573	73.8889	77.5335	66.9879
43	What are the implications of malnutrition (thinness, overweight/obesity, stunting and micronutrient deficiencies) on school attendance and school achievement, in different contexts?	92	82.0652	73.3696	74.7253	79.6703	77.4576	64.4798
44	Which sub-groups within the population of SAC and adolescents are the highest priority for nutrition interventions in different contexts?	86	78.5714	77.2222	73.3333	80.5556	77.4206	65.9249
45	What is the prevalence of all micronutrient deficiencies in SAC and adolescents (e.g. Vitamin A, iron, iodine, folate, B12, zinc, calcium, vitamin D), by country, disaggregated by sub-groups, including boys, out-of-school adolescents, and displaced populations*? (*includes internally displaced and refugee populations)	91	80.7692	75.8242	75.2747	77.4194	77.3219	66.6667
46	What are the dietary perceptions, preferences and aspirations of SAC and adolescents in different contexts, and what factors influence these?	90	81.5217	77.957	72.7778	74.4565	76.6783	62.9104
47	What are effective delivery models and barriers constraining impact of cash and voucher transfer programmes on nutrition outcomes of SAC and adolescents? For out-of-school adolescents	89	78.6517	74.4318	76.9663	75.2809	76.3327	61.4019
48	What are the long-term effects of malnutrition, and associated interventions, during middle childhood and adolescence on adult health, wellbeing and productivity outcomes?	89	74.7312	77.4725	74.7253	77.5281	76.1143	61.2604
49	What is the cost-effectiveness of macronutrient supplementation to thin SAC and adolescent girls and boys? For in-school adolescents	90	79.2135	78.6517	75.5556	70.2247	75.9114	64.1479
50	What are the validated, standardised indicators and measurement tools for assessing dietary adequacy & quality in SAC and adolescents?	89	81.7204	70.9677	69.5652	71.1957	73.3623	59.1661
51	Could MUAC be used to identify thin or overweight SAC and adolescents, and how sensitive and specific is MUAC in identifying them?	99	79.5918	71.2121	72.449	69.1919	73.1112	57.1325
52	What is the cost-effectiveness of macronutrient supplementation to thin SAC and adolescent girls and boys? For out-of-school adolescents	89	74.1573	72.7778	69.6629	65.9091	70.6268	55.3215
53	What is the effect of the timing of the adolescent growth spurt on anthropometric classifications; height-for -age and BMI-for-age?	98	78.5714	70	65.8163	63.6364	69.506	51.657
54	What methods can predict peak height velocity (i.e., adolescent growth spurt) so that it can be factored in when assessing the nutritional status of SAC and adolescents?	101	73.7374	67	65.8416	60.8911	66.8675	47.4111
55	Can measurements of muscle function, such as hand grip strength, be used to detect malnutrition/undernutrition in SAC and adolescents? What is the sensitivity and specificity of such measurement tools in detecting malnutrition?	96	60.9375	52.6042	51.5789	50	53.7802	44.5093
56	Discovery: What is the relationship between nutritional status (thinness, overweight/obesity, micronutrient deficiencies etc.) of adolescent fathers and the health outcomes of their offspring?	88	51.1236	48.8506	45.977	54.023	49.9935	38.0053
	Key
	SAC=school aged children
	Blue rows = questions specific to out-of-school SAC and adolescents
	Green rows = questions specific to in-school adolescents
	Peach rows = questions sepecific to pregnant adolescents
	Pink collumn = questions ranked based on average RPS
